# Supplementary material for: Nanoparticle-Mediated RNAi Delivery System Targeting the btCHS and btG6PI Genes in Bemisia tabaci
Source: Insects. 2026 Jul 18;17(7):737. doi: 10.3390/insects17070737 (PMC13411593; doi:10.3390/insects17070737)
Supplement: Supplementary file 1 [file insects-17-00737-s001.zip]

Archive with 1 entries (1 files):
- insects-4315721-supplementary.pdf
